# Supplementary material for: Novel Quinoline- and Naphthalene-Incorporated Hydrazineylidene–Propenamide Analogues as Antidiabetic Agents: Design, Synthesis, and Computational Studies
Source: Pharmaceuticals (Basel). 2024 Dec 15;17(12):1692. doi: 10.3390/ph17121692 (PMC11679724; doi:10.3390/ph17121692)
Supplement: Supplementary file 1 [file pharmaceuticals-17-01692-s001.zip]

Archive with 1 entries (1 files):
- pharmaceuticals-3304118-supplementary.pdf
